# Supplementary material for: Culm Morphological Analysis in Moso Bamboo Reveals the Negative Regulation of Internode Diameter and Thickness by Monthly Precipitation
Source: Plants (Basel). 2024 May 28;13(11):1484. doi: 10.3390/plants13111484 (PMC11175016; doi:10.3390/plants13111484)
Supplement: Supplementary file 1 [file plants-13-01484-s001.zip]

Archive with 1 entries (1 files):
- plants-2941524-supplementary.pdf
